# Supplementary material for: Synthesis and In Silico Study of Pectolinarigenin–Metronidazole Hybrid Molecule as Anti-Helicobacter pylori
Source: Molecules. 2026 Jun 14;31(12):2089. doi: 10.3390/molecules31122089 (PMC13304794; doi:10.3390/molecules31122089)
Supplement: Supplementary file 1 [file molecules-31-02089-s001.zip]

Archive with 1 entries (1 files):
- molecules-4328149-supplementary.pdf
